# Supplementary material for: The Microbiological Burden of Short-Term Catheter Reuse in Individuals with Spinal Cord Injury: A Prospective Study
Source: Biomedicines. 2023 Jul 7;11(7):1929. doi: 10.3390/biomedicines11071929 (PMC10377649; doi:10.3390/biomedicines11071929)
Supplement: Supplementary file 1 [file biomedicines-11-01929-s001.zip]

Archive with 1 entries (1 files):
- biomedicines-2475165-supplementary.pdf
